# Supplementary material for: The effect of developmental variation on expression QTLs in a multi parental Caenorhabditis elegans population
Source: G3 (Bethesda). 2023 Nov 28;14(2):jkad273. doi: 10.1093/g3journal/jkad273 (PMC10849341; doi:10.1093/g3journal/jkad273)
Supplement: jkad273_Supplementary_Data [file jkad273_supplementary_data.zip]

Archive with 5 entries (5 files):
- File_S1_G3-2023-404548.xlsx
- File_S2_G3-2023-404548.xlsx
- Supplemental_Tables_and_Figures_G3-2023-404548.docx
- Text_S1_G3-2023-404548.docx
- Text_S2_G3-2023-404548.docx
